# Supplementary material for: Transcriptional response to metal starvation in the emerging pathogen Mycoplasma genitalium is mediated by Fur-dependent and –independent regulatory pathways
Source: Emerg Microbes Infect. 2019 Dec 20;9(1):5–19. doi: 10.1080/22221751.2019.1700762 (PMC6968530; doi:10.1080/22221751.2019.1700762)
Supplement: Supplemental Material [file TEMI_A_1700762_SM9981.zip]

Archive with 3 entries (3 files):
- Figure_S1_final.tif
- Supplemental_Information_final.docx
- Supplemental_Tables_final.docx
